# Supplementary material for: Velocity-Selective Arterial Spin Labeling Perfusion in Monitoring High Grade Gliomas Following Therapy: Clinical Feasibility at 1.5T and Comparison with Dynamic Susceptibility Contrast Perfusion
Source: Brain Sci. 2024 Jan 25;14(2):126. doi: 10.3390/brainsci14020126 (PMC10886779; doi:10.3390/brainsci14020126)
Supplement: Supplementary file 1 [file brainsci-14-00126-s001.zip]

Archive with 1 entries (1 files):
- brainsci-2827381-supplementary.pdf
